# Supplementary material for: Selective Anti-Giardial Action of Indirubin: Biochemical and Functional Evidence for Inhibition of Triosephosphate Isomerase and Aldose Reductase in Giardia lamblia
Source: Int J Mol Sci. 2026 May 7;27(10):4167. doi: 10.3390/ijms27104167 (PMC13206313; doi:10.3390/ijms27104167)
Supplement: Supplementary file 1 [file ijms-27-04167-s001.zip]

Archive with 1 entries (1 files):
- Supplementary_Data_V3_050526.pdf
